# Supplementary material for: Impact of phage therapy in post-weaning piglets challenged with ETEC strain in a controlled minitrial
Source: Porcine Health Manag. 2026 Apr 29;12:36. doi: 10.1186/s40813-026-00516-2 (PMC13277272; doi:10.1186/s40813-026-00516-2)
Supplement: Supplementary file 1 — Supplementary Material 1 [file 40813_2026_516_MOESM1_ESM.xlsx]

## Sheet: ETEC_PCR_results
Pig number	Sample taken	Bacteriological diagnosis	Comment	Number of PCR	PCR result 1	PCR result 2
1	2023-05-11	Specific infection not detected.	no hemolytic colonies	2	No spesific virotype	No spesific virotype
2	2023-05-11	Specific infection not detected.	no hemolytic colonies	2	No spesific virotype	No spesific virotype
3	2023-05-11	Specific infection not detected.	no hemolytic colonies	2	No spesific virotype	No spesific virotype
4	2023-05-11	Specific infection not detected.	no hemolytic colonies	2	No spesific virotype	No spesific virotype
5	2023-05-11	Specific infection not detected.	1 hemolytic colony	2	No spesific virotype	LT1, ST2, F4
6	2023-05-11	Specific infection not detected.	no hemolytic colonies	2	No spesific virotype	No spesific virotype
7	2023-05-11	Specific infection not detected.	no hemolytic colonies	2	No spesific virotype	No spesific virotype
8	2023-05-11	Specific infection not detected.	no hemolytic colonies	2	No spesific virotype	No spesific virotype
9	2023-05-11	Specific infection not detected.	no hemolytic colonies	2	No spesific virotype	No spesific virotype
Pig number	Sample taken	Bacteriological diagnosis	Comment	Number of PCR	PCR result 1	PCR result 2	PCR result 3	PCR result 4	PCR result 5	PCR result 6	PCR result 7	PCR result 8	PCR result 9	PCR result 10
1	2023-05-16	Escherichia coli (ST1, ST2, F18)	abundant and almost pure	10	ST1, ST2, F18	ST1, ST2, F18	ST1, ST2, F18	ST1, ST2, F18	ST1, ST2, F18	ST1, ST2, F18	ST1, ST2, F18	ST1, ST2, F18	ST1, ST2, F18	ST1, ST2, F18
2	2023-05-16	Escherichia coli (ST1, ST2, F18)	abundant with mixed growth	10	No spesific virotype	No spesific virotype	LT1, ST2, F4	ST1, ST2, F18	ST1, ST2, F18	No spesific virotype	ST1, ST2, F18	ST1, ST2, F18	ST1, ST2, F18	ST1, ST2, F18
3	2023-05-16	Escherichia coli (LT1, ST2, F4)	abundant and almost pure	8	LT1, ST2, F4	LT1, ST2, F4	LT1, ST2, F4	LT1, ST2, F4	LT1, ST2, F4	LT1, ST2, F4	LT1, ST2, F4	LT1, ST2, F4
4	2023-05-16	Escherichia coli (ST1, ST2, F18)	abundant with mixed growth	10	ST1, ST2, F18	ST1, ST2, F18	ST1, ST2, F18	ST1, ST2, F18	ST1, ST2, F18	ST1, ST2, F18	ST1, ST2, F18	ST1, ST2, F18	ST1, ST2, F18	ST1, ST2, F18
5	2023-05-16	Specific infection not detected.	only a few hemolytic colonies	10	ST1, ST2, F18	ST1, ST2, F18	ST1, ST2, F18	ST1, ST2, F18	ST1, ST2, F18	ST1, ST2, F18	ST1, ST2, F18	No spesific virotype	ST1, ST2, F18	ST1, ST2, F18
6	2023-05-16	Specific infection not detected.	only a few hemolytic colonies	9	ST1, ST2, F18	ST1, ST2, F18	ST1, ST2, F18	ST1, ST2, F18	ST1, ST2, F18	ST1, ST2, F18	LT1, ST2, F4	ST1, ST2, F18	ST1, ST2, F18
7	2023-05-16	Specific infection not detected.	only a few hemolytic colonies	4	ST1, ST2, F18	ST1, ST2, F18	ST1, ST2, F18	ST1, ST2, F18
8	2023-05-16	Escherichia coli (ST1, ST2, F18)	abundant and almost pure	10	ST1, ST2, F18	ST1, ST2, F18	ST1, ST2, F18	ST1, ST2, F18	ST1, ST2, F18	ST1, ST2, F18	ST1, ST2, F18	ST1, ST2, F18	ST1, ST2, F18	ST1, ST2, F18
9	2023-05-16	Specific infection not detected.	no hemolytic colonies	0
